# Supplementary material for: Lactylation‐Driven NUPR1 Promotes Immunosuppression of Tumor‐Infiltrating Macrophages in Hepatocellular Carcinoma
Source: Adv Sci (Weinh). 2025 Apr 30;12(20):2413095. doi: 10.1002/advs.202413095 (PMC12120759; doi:10.1002/advs.202413095)
Supplement: Supplementary file 2 — Supplemental Table 1 [file ADVS-12-2413095-s002.xlsx]

## Sheet: Sheet1
Related gene signatures used for T cell, malignant cell, and macrophage analysis.
NUPR1+macrophage	this study	NUPR1	HLA-DRB5	RNASE1	SPP1	FCGBP	MMP9	F13A1	LGALS1	TREM2	CSTB	COLEC12	FABP5	DAB2	STAB1	IL4I1	FTL	TPT1	GSN	CD14	CTSB	PLTP	PKM	SH3BGRL3	HLA-DQB1	HPGDS	LGALS3	BMP2K	ANXA2	TYROBP	ARHGAP18
M1 macrophage signature	PMID: 33711272	CCL3	CCL4	CCL2	IFNG	IRF5	IRF1	IL23A	TNF	KYNU	IL6	CD40	CXCL9	CXCL10	CXCL11	CCL5	CCR7	IL1A	IL1B	CD86	CD80	CD68	NOS2	HLA-DPB1	MARCO	IL2RA	IL15	CD14	FCGR3A	FCGR1A	FCGR1B
M2 macrophage signature	PMID: 33711272	CD163	ARG2	IL4R	CCL13	CCL17	CCL18	CCL22	CCL24	LYVE1	VEGFA	VEGFB	VEGFC	VEGFD	EGF	CTSA	CTSB	CTSC	CTSD	TGFB1	TGFB2	TGFB3	MMP14	MMP19	MMP9	CLEC7A	WNT7B	FASLG	TNFSF12	TNFSF8	CD276
ANTIGEN PROCESSING AND PRESENTATION	http://www.gsea-msigdb.org/gsea/msigdb/cards/KEGG_ANTIGEN_PROCESSING_AND_PRESENTATION	HLA-DOA	HLA-DOB	KLRC3	KLRD1	KLRC1	KLRC2	RFXAP	RFX5	IFNA5	IFNA4	IFNA2	IFNA1	LGMN	PSME3	CTSS	HLA-C	HLA-B	HLA-DMB	HLA-DMA	HLA-A	HSPA1L	HSPA1B	HSPA2	KIR2DS5	HLA-G	KIR3DL1	KIR3DL2	HSPA1A	RFXANK	CREB1	IFNA17	HSPA5	CD74	HSPA4	IFNA21	CTSL	IFNA6	IFI30	IFNA7	IFNA8	IFNA10	IFNA13	CIITA	IFNA14	IFNA16	KIR2DL5A	HSPA6	HLA-DRB4
Phagocytosis		CD163	MRC1	MERTK	C1QB
IFNγ response	https://www.gsea-msigdb.org/gsea/msigdb/cards/GOBP_RESPONSE_TO_INTERFERON_GAMMA	ACOD1	ACTG1	ACTR2	ACTR3	ADAMTS13	AIF1	AQP4	ARG1	ASS1	BST2	CALCOCO2	CASP1	CCL1	CCL11	CCL13	CCL14	CCL15	CCL16	CCL17	CCL18	CCL19	CCL2	CCL20	CCL21	CCL22	CCL23	CCL24	CCL25	CCL26	CCL3	CCL3L1	CCL3L3	CCL4	CCL5	CCL7	CCL8	CD40	CD47	CD58	CD74	CDC37	CDC42	CDC42EP2	CDC42EP4	CIITA	CITED1	CLDN1	CX3CL1
Angiogenesis		CCND2	CCNE1	CD44	CXCR4	E2F3	EDN1	EZH2	FGF18	FGFR1	FYN	HEY1	ITGAV	JAG1	JAG2	MMP9	NOTCH1	PDGFA	PTK2	SPP1	STC1	TNFAIP6	TYMP	VAV2	VCAN	VEGFA
Pro_inflammatory		IL1B	TNF	CCL2	CCL3	CCL5	CCL7	CCL8	CCL13	CCL17	CCL22
Anti_inflammatory		IL1RN	IL10	IL4	IL11	IL13	TGFB1	TNFRSF1A	TNFRSF1B	IL1R2	IL18BP
MAPK pathway signature	https://www.gsea-msigdb.org/gsea/msigdb/human/geneset/KEGG_MAPK_SIGNALING_PATHWAY	JUN	MEF2C	ELK4	ELK1	JUND	GADD45B	MAP3K20	STMN1	RRAS2	MAP3K5	MAP3K1	MAP3K3	MAP3K4	MAP3K7	MAP3K8	AKT1	AKT2	ARRB2	CD14	ARRB1	NRAS	DUSP16	CHP2	RASGRP3	NFKB2	NFKB1	MYC	NFATC4	MAPK14	FLNC	FLNA	KRAS	FLNB	PRKX	TRAF6	TGFB2	DUSP1	DUSP2	TGFB1	TRAF2	BDNF	TAB2	ECSIT	TGFBR2	DUSP7	TGFBR1	DUSP5	DUSP6
Glycolysis signature	https://www.gsea-msigdb.org/gsea/msigdb/human/geneset/HALLMARK_GLYCOLYSIS	ABCB6	ADORA2B	AGL	AGRN	AK3	AK4	AKR1A1	ALDH7A1	ALDH9A1	ALDOA	ALDOB	ALG1	ANG	ANGPTL4	ANKZF1	ARPP19	ARTN	AURKA	B3GALT6	B3GAT1	B3GAT3	B3GNT3	B4GALT1	B4GALT2	B4GALT4	B4GALT7	BIK	BPNT1	CACNA1H	CAPN5	CASP6	CD44	CDK1	CENPA	CHPF	CHPF2	CHST1	CHST12	CHST2	CHST4	CHST6	CITED2	CLDN3	CLDN9	CLN6	COG2	COL5A1	COPB2
Cytotoxic T cell signature	http://gepia2.cancer-pku.cn/#index	IFNG	GNLY	HZMH	KLRK1	KLRKB1	KLRD1	CX3CR1	FGFBP2	S1PR5	FCGR3A	PLAC8	C1orf21	TGFBR3	PLEK	FGR	KLRF1	SPON2	CD300A	S1PR1	FAM65B	EFHD2	STK38	C1orf162	SORL1	ARL4C	BIN2	FCRL6	SAMD3	TRDC	TYROBP	GNLY	KLRG1
T Cell Exhuastion signature	PMID: 34653365	CXCL13	HAVCR2	PDCD1	TIGIT	LAG3	CTLA4	LAYN	RBPJ	VCAM1	GZMB	TOX	MYO7A
Progenitor Exhausted CD8+ T Cell Signature	PMID: 30388456	IL7R	GPR183	LMNA	NR4A3	TCF7	MGAT4A	CD55	AIM1	PER1	FOSL2	EGR1	TSPYL2	YPEL5	CSRNP1	REL	SKIL	PIK3R1	FOXP1	RGCC	PFKFB3	MYADM	ZFP36L2	USP36	TC2N	FAM177A1	BTG2	TSC22D2	FAM65B	STAT4	RGPD5	NEU1	IFRD1	PDE4B	NR4A1
APOE+macrophage	PMID: 38569519	APOE	CTSD	PLD3	HLA-C	PSAP	FTL	C1QB	CTSZ	SERPING1	APOC1	IFI27	C1QA	C1QC	ATOX1	CTSB	CD74	LGMN	PRDX1	TMEM176A	GPNMB
[truncated: 219 more columns]
